# Supplementary material for: Human Salivary Histatin-1 Attenuates Osteoarthritis through Promoting M1/M2 Macrophage Transition
Source: Pharmaceutics. 2023 Apr 18;15(4):1272. doi: 10.3390/pharmaceutics15041272 (PMC10147060; doi:10.3390/pharmaceutics15041272)
Supplement: Supplementary file 1 [file pharmaceutics-15-01272-s001.zip]

Archive with 1 entries (1 files):
- pharmaceutics-2251468-supplementary.pdf
